# Supplementary material for: Antibacterial Activity of ZnO Nanoparticles in a Staphylococcus-aureus-Infected Galleria mellonella Model Is Tuned by Different Apple-Derived Phytocargos
Source: J Funct Biomater. 2023 Sep 8;14(9):463. doi: 10.3390/jfb14090463 (PMC10532052; doi:10.3390/jfb14090463)
Supplement: Supplementary file 1 [file jfb-14-00463-s001.zip]

Archive with 1 entries (1 files):
- jfb-2514262-supplementary.pdf
